# Supplementary material for: Xyloglucan Remodeling Defines Auxin-Dependent Differential Tissue Expansion in Plants
Source: Int J Mol Sci. 2021 Aug 26;22(17):9222. doi: 10.3390/ijms22179222 (PMC8430841; doi:10.3390/ijms22179222)
Supplement: Supplementary file 1 [file ijms-22-09222-s001.zip]

Archive with 3 entries (3 files):
- Dataset S2.xlsx
- Dataset S1.xlsx
- SI_Velasquez_IJMS_25-08-21.pdf
